# Supplementary material for: Serial Hydrolysis for the Simultaneous Analysis of Catecholamines and Steroids in the Urine of Patients with Alopecia Areata
Source: Molecules. 2021 May 6;26(9):2734. doi: 10.3390/molecules26092734 (PMC8125454; doi:10.3390/molecules26092734)
Supplement: Supplementary file 1 [file molecules-26-02734-s001.zip]

Archive with 1 entries (1 files):
- molecules-1203927-supplementary.pdf
